# Supplementary material for: High-Sensitivity C-Reactive Protein Levels in Metabolic Dysfunction-Associated Steatotic Liver Disease (MASLD), Metabolic Alcohol-Associated Liver Disease (MetALD), and Alcoholic Liver Disease (ALD) with Metabolic Dysfunction
Source: Biomolecules. 2024 Nov 18;14(11):1468. doi: 10.3390/biom14111468 (PMC11591830; doi:10.3390/biom14111468)
Supplement: Supplementary file 1 [file biomolecules-14-01468-s001.zip]

Archive with 1 entries (1 files):
- biomolecules-3290014-supplementary.pdf
